# Supplementary material for: Maternal-Fetal Outcomes and Antibody Transfer, Depending on the Trimester of SARS-CoV-2 Infection in Non-Vaccinated Women—A Danish Nationwide Prospective Cohort Study
Source: Int J Mol Sci. 2025 Mar 12;26(6):2533. doi: 10.3390/ijms26062533 (PMC11942278; doi:10.3390/ijms26062533)
Supplement: Supplementary file 1 [file ijms-26-02533-s001.zip]

Archive with 1 entries (1 files):
- ijms-3480049-supplementary.pdf
